# Supplementary material for: Whole-Genome Analysis-Based Phylogeographic Investigation of Streptococcus pneumoniae Serotype 19A Sequence Type 320 Isolates in Japan
Source: Antimicrob Agents Chemother. 2022 Feb 15;66(2):e01395-21. doi: 10.1128/aac.01395-21 (PMC8846463; doi:10.1128/aac.01395-21)
Supplement: Supplemental file 2 — Supplemental Data Set S1. Download aac.01395-21-s0001.xlsx, XLSX file, 0.03 MB [file aac.01395-21-s0001.xlsx]

## Sheet: Sheet1
Accession	Country	year	PMID/Bioproject
ERR039633	Thailand	2008	31003929
ERR039647	Thailand	2008	31003929
ERR039654	Thailand	2008	31003929
ERR047900	Thailand	2008	31003929
ERR047928	Thailand	2008	31003929
ERR047992	Thailand	2008	31003929
ERR047995	Thailand	2008	31003929
ERR048011	Thailand	2008	31003929
ERR048027	Thailand	2008	31003929
ERR048161	Thailand	2008	31003929
ERR048171	Thailand	2008	31003929
ERR049097	Thailand	2008	31003929
ERR049954	Thailand	2008	31003929
ERR049960	Thailand	2008	31003929
ERR049964	Thailand	2008	31003929
ERR049980	Thailand	2008	31003929
ERR049981	Thailand	2008	31003929
ERR049982	Thailand	2008	31003929
ERR049983	Thailand	2008	31003929
ERR049990	Thailand	2008	31003929
ERR049994	Thailand	2008	31003929
ERR049996	Thailand	2008	31003929
ERR049998	Thailand	2008	31003929
ERR050000	Thailand	2008	31003929
ERR050001	Thailand	2008	31003929
ERR050005	Thailand	2008	31003929
ERR050007	Thailand	2008	31003929
ERR050020	Thailand	2008	31003929
ERR050024	Thailand	2008	31003929
ERR050032	Thailand	2008	31003929
ERR050040	Thailand	2008	31003929
ERR050048	Thailand	2008	31003929
ERR050049	Thailand	2008	31003929
ERR050053	Thailand	2008	31003929
ERR050055	Thailand	2008	31003929
ERR050057	Thailand	2008	31003929
ERR051416	Thailand	2008	31003929
ERR051435	Thailand	2008	31003929
ERR051475	Thailand	2008	31003929
ERR051476	Thailand	2008	31003929
ERR051483	Thailand	2008	31003929
ERR051493	Thailand	2008	31003929
ERR051514	Thailand	2008	31003929
ERR051515	Thailand	2008	31003929
ERR051524	Thailand	2008	31003929
ERR051541	Thailand	2008	31003929
ERR051549	Thailand	2008	31003929
ERR051553	Thailand	2008	31003929
ERR051555	Thailand	2008	31003929
ERR051556	Thailand	2008	31003929
ERR051562	Thailand	2008	31003929
ERR051569	Thailand	2008	31003929
ERR051581	Thailand	2008	31003929
ERR051584	Thailand	2008	31003929
ERR051585	Thailand	2008	31003929
ERR051592	Thailand	2008	31003929
ERR051597	Thailand	2008	31003929
ERR051602	Thailand	2008	31003929
ERR051606	Thailand	2008	31003929
ERR051607	Thailand	2008	31003929
ERR051610	Thailand	2008	31003929
ERR051620	Thailand	2008	31003929
ERR051626	Thailand	2008	31003929
ERR051629	Thailand	2008	31003929
ERR051635	Thailand	2008	31003929
ERR051641	Thailand	2008	31003929
ERR051647	Thailand	2008	31003929
ERR051669	Thailand	2009	31003929
ERR052596	Thailand	2008	31003929
ERR052597	Thailand	2008	31003929
ERR052610	Thailand	2008	31003929
ERR052614	Thailand	2008	31003929
ERR052617	Thailand	2008	31003929
ERR052649	Thailand	2008	31003929
ERR054234	Thailand	2009	31003929
ERR054241	Thailand	2009	31003929
ERR054246	Thailand	2009	31003929
ERR054249	Thailand	2009	31003929
ERR054251	Thailand	2009	31003929
ERR054265	Thailand	2009	31003929
ERR054278	Thailand	2009	31003929
ERR054280	Thailand	2009	31003929
ERR054285	Thailand	2009	31003929
ERR054318	Thailand	2009	31003929
ERR054323	Thailand	2009	31003929
ERR054351	Thailand	2009	31003929
ERR054355	Thailand	2009	31003929
ERR054357	Thailand	2009	31003929
ERR054365	Thailand	2009	31003929
ERR054374	Thailand	2009	31003929
ERR054375	Thailand	2009	31003929
ERR054377	Thailand	2009	31003929
ERR054378	Thailand	2009	31003929
ERR054387	Thailand	2009	31003929
ERR054389	Thailand	2009	31003929
ERR054397	Thailand	2009	31003929
ERR054398	Thailand	2009	31003929
ERR054403	Thailand	2009	31003929
ERR054411	Thailand	2009	31003929
ERR054421	Thailand	2009	31003929
ERR054430	Thailand	2009	31003929
ERR054441	Thailand	2009	31003929
ERR054445	Thailand	2009	31003929
ERR054454	Thailand	2009	31003929
ERR054461	Thailand	2008	31003929
ERR054463	Thailand	2009	31003929
ERR054464	Thailand	2009	31003929
ERR054466	Thailand	2009	31003929
ERR054484	Thailand	2009	31003929
ERR054491	Thailand	2009	31003929
ERR054530	Thailand	2008	31003929
ERR054543	Thailand	2008	31003929
ERR054565	Thailand	2008	31003929
ERR054579	Thailand	2008	31003929
ERR054584	Thailand	2009	31003929
ERR054588	Thailand	2009	31003929
ERR054602	Thailand	2009	31003929
ERR054603	Thailand	2009	31003929
ERR054647	Thailand	2009	31003929
ERR054649	Thailand	2009	31003929
ERR056685	Thailand	2008	31003929
ERR056692	Thailand	2008	31003929
ERR056695	Thailand	2008	31003929
ERR056704	Thailand	2008	31003929
ERR056705	Thailand	2008	31003929
ERR056718	Thailand	2008	31003929
ERR056719	Thailand	2008	31003929
ERR056720	Thailand	2008	31003929
ERR056723	Thailand	2008	31003929
ERR056725	Thailand	2008	31003929
ERR056729	Thailand	2008	31003929
ERR056730	Thailand	2008	31003929
ERR056756	Thailand	2009	31003929
ERR056761	Thailand	2009	31003929
ERR056788	Thailand	2009	31003929
ERR056791	Thailand	2009	31003929
ERR056806	Thailand	2009	31003929
ERR056807	Thailand	2009	31003929
ERR056812	Thailand	2009	31003929
ERR056815	Thailand	2009	31003929
ERR056817	Thailand	2009	31003929
ERR056833	Thailand	2009	31003929
ERR056842	Thailand	2009	31003929
ERR056867	Thailand	2009	31003929
ERR056881	Thailand	2009	31003929
ERR056884	Thailand	2009	31003929
ERR057759	Thailand	2009	31003929
ERR057777	Thailand	2009	31003929
ERR057785	Thailand	2009	31003929
ERR057788	Thailand	2009	31003929
ERR057789	Thailand	2009	31003929
ERR057792	Thailand	2009	31003929
ERR057796	Thailand	2009	31003929
ERR057798	Thailand	2009	31003929
ERR057806	Thailand	2009	31003929
ERR057807	Thailand	2009	31003929
ERR057825	Thailand	2009	31003929
ERR057828	Thailand	2009	31003929
ERR057834	Thailand	2009	31003929
ERR057844	Thailand	2009	31003929
ERR057846	Thailand	2009	31003929
ERR057847	Thailand	2009	31003929
ERR057854	Thailand	2009	31003929
ERR057855	Thailand	2009	31003929
ERR057863	Thailand	2009	31003929
ERR057871	Thailand	2009	31003929
ERR057872	Thailand	2009	31003929
ERR057876	Thailand	2009	31003929
ERR057880	Thailand	2009	31003929
ERR057888	Thailand	2009	31003929
ERR057891	Thailand	2009	31003929
ERR057893	Thailand	2009	31003929
ERR057895	Thailand	2009	31003929
ERR057899	Thailand	2009	31003929
ERR057903	Thailand	2009	31003929
ERR057913	Thailand	2009	31003929
ERR057929	Thailand	2009	31003929
ERR057931	Thailand	2009	31003929
ERR057935	Thailand	2009	31003929
ERR057946	Thailand	2009	31003929
ERR057949	Thailand	2009	31003929
ERR057961	Thailand	2009	31003929
ERR057973	Thailand	2009	31003929
ERR057981	Thailand	2009	31003929
ERR057983	Thailand	2009	31003929
ERR057992	Thailand	2009	31003929
ERR057993	Thailand	2009	31003929
ERR059961	Thailand	2009	31003929
ERR059971	Thailand	2009	31003929
ERR059982	Thailand	2009	31003929
ERR059983	Thailand	2009	31003929
ERR059993	Thailand	2009	31003929
ERR059996	Thailand	2009	31003929
ERR060000	Thailand	2009	31003929
ERR060002	Thailand	2009	31003929
ERR060005	Thailand	2009	31003929
ERR060006	Thailand	2009	31003929
ERR060011	Thailand	2009	31003929
ERR060014	Thailand	2009	31003929
ERR060020	Thailand	2009	31003929
ERR060028	Thailand	2009	31003929
ERR063786	Thailand	2009	31003929
ERR063788	Thailand	2009	31003929
ERR063793	Thailand	2009	31003929
ERR063801	Thailand	2009	31003929
ERR063802	Thailand	2009	31003929
ERR063810	Thailand	2009	31003929
ERR063840	Thailand	2009	31003929
ERR063841	Thailand	2009	31003929
ERR063845	Thailand	2009	31003929
ERR063848	Thailand	2009	31003929
ERR063850	Thailand	2009	31003929
ERR063857	Thailand	2009	31003929
ERR063871	Thailand	2009	31003929
ERR063878	Thailand	2009	31003929
ERR063884	Thailand	2009	31003929
ERR063885	Thailand	2009	31003929
ERR063896	Thailand	2009	31003929
ERR063898	Thailand	2009	31003929
ERR063900	Thailand	2009	31003929
ERR063901	Thailand	2009	31003929
ERR063909	Thailand	2009	31003929
ERR063913	Thailand	2009	31003929
ERR063914	Thailand	2009	31003929
ERR063916	Thailand	2009	31003929
ERR063926	Thailand	2009	31003929
ERR063928	Thailand	2009	31003929
ERR063935	Thailand	2009	31003929
ERR063945	Thailand	2009	31003929
ERR063947	Thailand	2009	31003929
ERR063949	Thailand	2009	31003929
ERR063954	Thailand	2009	31003929
ERR063966	Thailand	2009	31003929
ERR063972	Thailand	2009	31003929
ERR063976	Thailand	2009	31003929
ERR063989	Thailand	2009	31003929
ERR063990	Thailand	2009	31003929
ERR064010	Thailand	2010	31003929
ERR064012	Thailand	2010	31003929
ERR064015	Thailand	2010	31003929
ERR064019	Thailand	2010	31003929
ERR064052	Thailand	2009	31003929
ERR064080	Thailand	2010	31003929
ERR064082	Thailand	2010	31003929
ERR064093	Thailand	2010	31003929
ERR064097	Thailand	2010	31003929
ERR064135	Thailand	2010	31003929
ERR064140	Thailand	2010	31003929
ERR064155	Thailand	2010	31003929
ERR064166	Thailand	2010	31003929
ERR064175	Thailand	2010	31003929
ERR064177	Thailand	2010	31003929
ERR064178	Thailand	2010	31003929
ERR064180	Thailand	2010	31003929
ERR064197	Thailand	2010	31003929
ERR064204	Thailand	2010	31003929
ERR064206	Thailand	2010	31003929
ERR064232	Thailand	2010	31003929
ERR064234	Thailand	2010	31003929
ERR065314	USA	2004	31003929
ERR065973	USA	2001	31003929
ERR066205	Thailand	2009	31003929
ERR066209	Thailand	2009	31003929
ERR066213	Thailand	2009	31003929
ERR066220	Thailand	2009	31003929
ERR066238	Thailand	2009	31003929
ERR066240	Thailand	2009	31003929
ERR066244	Thailand	2009	31003929
ERR066252	Thailand	2010	31003929
ERR066257	Thailand	2010	31003929
ERR066258	Thailand	2010	31003929
ERR066272	Thailand	2010	31003929
ERR066284	Thailand	2010	31003929
ERR066285	Thailand	2010	31003929
ERR066286	Thailand	2010	31003929
ERR066288	Thailand	2010	31003929
ERR066305	Thailand	2010	31003929
ERR066321	Thailand	2010	31003929
ERR066337	Thailand	2009	31003929
ERR066348	Thailand	2010	31003929
ERR066351	Thailand	2010	31003929
ERR067783	Thailand	2010	31003929
ERR067787	Thailand	2010	31003929
ERR067804	Thailand	2010	31003929
ERR067810	Thailand	2010	31003929
ERR067835	Thailand	2010	31003929
ERR067838	Thailand	2010	31003929
ERR067845	Thailand	2010	31003929
ERR067847	Thailand	2010	31003929
ERR067854	Thailand	2010	31003929
ERR067860	Thailand	2010	31003929
ERR067864	Thailand	2008	31003929
ERR067874	Thailand	2010	31003929
ERR067881	Thailand	2010	31003929
ERR067884	Thailand	2010	31003929
ERR067902	Thailand	2010	31003929
ERR067913	Thailand	2010	31003929
ERR067914	Thailand	2010	31003929
ERR067918	Thailand	2010	31003929
ERR067929	Thailand	2010	31003929
ERR067932	Thailand	2010	31003929
ERR067934	Thailand	2010	31003929
ERR067944	Thailand	2010	31003929
ERR067990	USA	2004	31003929
ERR067999	USA	2004	31003929
ERR068003	USA	2004	31003929
ERR068035	USA	2004	31003929
ERR068036	USA	2004	31003929
ERR069592	Thailand	2010	31003929
ERR069610	Thailand	2010	31003929
ERR069611	Thailand	2010	31003929
ERR069613	Thailand	2010	31003929
ERR069615	Thailand	2010	31003929
ERR069627	Thailand	2010	31003929
ERR069632	Thailand	2010	31003929
ERR069633	Thailand	2010	31003929
ERR069646	Thailand	2010	31003929
ERR069658	Thailand	2010	31003929
ERR069659	Thailand	2010	31003929
ERR069665	Thailand	2010	31003929
ERR069668	Thailand	2010	31003929
ERR069672	Thailand	2010	31003929
ERR069678	Thailand	2010	31003929
ERR069680	Thailand	2010	31003929
ERR069699	USA	2004	31003929
ERR069706	USA	2004	31003929
ERR069720	USA	2004	31003929
ERR069762	USA	2001	31003929
ERR069791	USA	2001	31003929
ERR069793	USA	2001	31003929
ERR069842	USA	2001	31003929
ERR069843	USA	2001	31003929
ERR072174	Thailand	2010	31003929
ERR072175	Thailand	2010	31003929
ERR072179	Thailand	2010	31003929
ERR072190	Thailand	2010	31003929
ERR072191	Thailand	2010	31003929
ERR072197	Thailand	2010	31003929
ERR072203	Thailand	2010	31003929
ERR072212	Thailand	2010	31003929
ERR072215	Thailand	2010	31003929
ERR072230	Thailand	2010	31003929
ERR072234	Thailand	2010	31003929
ERR084158	Thailand	2010	31003929
ERR084161	Thailand	2010	31003929
ERR084174	Thailand	2010	31003929
ERR084191	Thailand	2010	31003929
ERR084201	Thailand	2010	31003929
ERR084203	Thailand	2010	31003929
ERR084265	Thailand	2009	31003929
ERR084268	Thailand	2009	31003929
ERR084276	Thailand	2010	31003929
ERR084279	Thailand	2010	31003929
ERR084293	Thailand	2009	31003929
ERR084305	Thailand	2008	31003929
ERR084308	Thailand	2008	31003929
ERR084313	Thailand	2010	31003929
ERR084318	Thailand	2010	31003929
ERR084320	Thailand	2010	31003929
ERR084322	Thailand	2010	31003929
ERR089628	Thailand	2009	31003929
ERR1065115	South Africa	2013	31003929
ERR1065238	South Africa	2012	31003929
ERR1065242	South Africa	2012	31003929
ERR1065334	South Africa	2012	31003929
ERR1065365	South Africa	2012	31003929
ERR1065412	South Africa	2010	31003929
ERR1065467	South Africa	2010	31003929
ERR1065491	South Africa	2010	31003929
ERR1065650	South Africa	2010	31003929
ERR1065653	South Africa	2010	31003929
ERR1065670	South Africa	2010	31003929
ERR1065683	South Africa	2010	31003929
ERR1065696	South Africa	2010	31003929
ERR1065708	South Africa	2010	31003929
ERR1065765	South Africa	2014	31003929
ERR1065809	South Africa	2010	31003929
ERR1065813	South Africa	2014	31003929
ERR1065859	South Africa	2014	31003929
ERR1065864	South Africa	2010	31003929
ERR1065881	South Africa	2010	31003929
ERR1065888	South Africa	2010	31003929
ERR1065896	South Africa	2010	31003929
ERR1065912	South Africa	2010	31003929
ERR1065915	South Africa	2014	31003929
ERR1065936	South Africa	2012	31003929
ERR1066030	South Africa	2010	31003929
ERR1066032	South Africa	2010	31003929
ERR1066039	South Africa	2010	31003929
ERR1066081	South Africa	2010	31003929
ERR1066092	South Africa	2010	31003929
ERR1066112	South Africa	2010	31003929
ERR1066120	South Africa	2010	31003929
ERR1066167	South Africa	2010	31003929
ERR1066194	South Africa	2010	31003929
ERR1066208	South Africa	2014	31003929
ERR1066258	South Africa	2010	31003929
ERR1066274	South Africa	2014	31003929
ERR1066365	South Africa	2014	31003929
ERR1191888	Morocco	2009	31003929
ERR1191935	The Gambia	2009	31003929
ERR1191955	The Gambia	2009	31003929
ERR1192034	The Gambia	2009	31003929
ERR1192035	The Gambia	2009	31003929
ERR1192149	Morocco	2015	31003929
ERR1214453	Qatar	2010	31003929
ERR1214550	China	2000	31003929
ERR1214567	China	2000	31003929
ERR1214568	China	2000	31003929
ERR1214569	China	2000	31003929
ERR1214571	China	2000	31003929
ERR1214572	China	2000	31003929
ERR1214573	China	2000	31003929
ERR1214575	China	2000	31003929
ERR1214576	China	2000	31003929
ERR1214578	China	2000	31003929
ERR1214579	China	2000	31003929
ERR1214580	China	2000	31003929
ERR1214581	China	2000	31003929
ERR1214658	China	1998	31003929
ERR1214662	China	2001	31003929
ERR1214688	China	1998	31003929
ERR124222	USA	2007	31003929
ERR124233	USA	2007	31003929
ERR124255	USA	2007	31003929
ERR129031	USA	2007	31003929
ERR129036	USA	2007	31003929
ERR129049	USA	2007	31003929
ERR129062	USA	2007	31003929
ERR129075	USA	2007	31003929
ERR129078	USA	2007	31003929
ERR129193	USA	2007	31003929
ERR1422372	Qatar	2012	31003929
ERR1422406	Peru	2006	31003929
ERR1422444	Peru	2008	31003929
ERR1422451	Peru	2008	31003929
ERR1422457	Peru	2008	31003929
ERR1422467	Peru	2008	31003929
ERR1422476	Peru	2008	31003929
ERR1422487	Peru	2008	31003929
ERR1422492	Peru	2008	31003929
ERR1422497	Peru	2008	31003929
ERR1422506	Peru	2009	31003929
ERR1422526	Peru	2009	31003929
ERR1422538	Peru	2009	31003929
ERR1422544	Peru	2009	31003929
ERR1422546	Peru	2009	31003929
ERR1422557	Peru	2010	31003929
ERR1422622	Peru	2010	31003929
ERR1422623	Peru	2010	31003929
ERR1422648	USA	2009	31003929
ERR1422652	USA	2009	31003929
ERR1422671	USA	1998	31003929
ERR1422689	USA	2009	31003929
ERR1422691	USA	2009	31003929
ERR1453536	China	2001	31003929
ERR1453540	China	2000	31003929
ERR1453541	China	2001	31003929
ERR1453547	China	2001	31003929
ERR1453560	China	1998	31003929
ERR1453584	China	2001	31003929
ERR1453615	China	1999	31003929
ERR1453620	China	2000	31003929
ERR1453631	China	2010	31003929
ERR1453639	China	2010	31003929
ERR1453649	China	2011	31003929
ERR1453659	China	2011	31003929
ERR1453662	China	2011	31003929
ERR1453685	China	2012	31003929
ERR1453691	China	2012	31003929
ERR1453693	China	2012	31003929
ERR1453699	China	2013	31003929
ERR1453710	China	2013	31003929
ERR1453711	China	2013	31003929
ERR1453714	China	2013	31003929
ERR1453760	China	2009	31003929
ERR1453761	China	2009	31003929
ERR1453762	China	2009	31003929
ERR1453763	China	2009	31003929
ERR1453764	China	2009	31003929
ERR1453765	China	2009	31003929
ERR1453766	China	2009	31003929
ERR1756392	India	2016	31003929
ERR1756398	India	2015	31003929
ERR1756413	India	2015	31003929
ERR1756415	India	2015	31003929
ERR1756433	India	2014	31003929
ERR1756446	India	2015	31003929
ERR1756451	India	2014	31003929
ERR1756462	India	2016	31003929
ERR1788150	RUSSIAN FEDERATION	2011	31003929
ERR1788153	RUSSIAN FEDERATION	2012	31003929
ERR1788180	RUSSIAN FEDERATION	2014	31003929
ERR1788184	RUSSIAN FEDERATION	2014	31003929
ERR1788191	RUSSIAN FEDERATION	2015	31003929
ERR1788199	RUSSIAN FEDERATION	2013	31003929
ERR1788217	RUSSIAN FEDERATION	2015	31003929
ERR1788226	Belarus	2013	31003929
ERR1788228	Belarus	2013	31003929
ERR1788229	Belarus	2013	31003929
ERR1788237	Belarus	2013	31003929
ERR1788239	Belarus	2013	31003929
ERR1788240	Belarus	2013	31003929
ERR1788274	Belarus	2014	31003929
ERR1788276	Belarus	2014	31003929
ERR1788277	Belarus	2014	31003929
ERR1788278	Belarus	2014	31003929
ERR1788279	Belarus	2014	31003929
ERR1788285	Belarus	2014	31003929
ERR1788293	Belarus	2014	31003929
ERR1788297	Belarus	2014	31003929
ERR1788322	Belarus	2015	31003929
ERR1788528	BRAZIL	2009	31003929
ERR1788547	BRAZIL	2009	31003929
ERR1788559	BRAZIL	2009	31003929
ERR1795484	BRAZIL	2012	31003929
ERR1836941	BRAZIL	2009	31003929
ERR2089372	BRAZIL	2012	31003929
ERR2089424	BRAZIL	2012	31003929
ERR2089435	BRAZIL	2012	31003929
ERR2089438	BRAZIL	2012	31003929
ERR2089477	BRAZIL	2013	31003929
ERR2089485	BRAZIL	2013	31003929
ERR2089513	BRAZIL	2013	31003929
ERR2089528	BRAZIL	2013	31003929
ERR2089531	BRAZIL	2013	31003929
ERR2089554	BRAZIL	2013	31003929
ERR2089560	BRAZIL	2013	31003929
ERR2089664	Israel	2006	31003929
ERR2089761	Israel	2009	31003929
ERR2089762	Israel	2009	31003929
ERR2089830	Israel	2007	31003929
ERR2089836	Israel	2007	31003929
ERR2090406	Israel	2010	31003929
ERR2090565	Israel	2010	31003929
ERR2090651	Israel	2010	31003929
ERR2090660	Israel	2013	31003929
ERR2090717	Israel	2012	31003929
ERR2090728	Israel	2012	31003929
ERR2091085	Israel	2007	31003929
ERR2667086	China	2012	31003929
ERR2667087	China	2013	31003929
ERR2667089	China	2011	31003929
ERR2667090	China	2011	31003929
ERR2667093	China	2013	31003929
ERR2667094	China	2013	31003929
ERR2667098	China	2011	31003929
ERR2667099	China	2011	31003929
ERR2667101	China	2011	31003929
ERR2667103	China	2011	31003929
ERR2667104	China	2011	31003929
ERR2667113	China	2012	31003929
ERR2667117	China	2013	31003929
ERR2667118	China	2013	31003929
ERR2667120	China	2013	31003929
ERR2667121	China	2013	31003929
ERR2667123	China	2013	31003929
ERR2667128	China	2013	31003929
ERR2667136	China	2014	31003929
ERR2667138	China	2014	31003929
ERR273507	Thailand	2008	31003929
ERR273521	Thailand	2008	31003929
ERR273525	Thailand	2008	31003929
ERR273527	Thailand	2008	31003929
ERR273534	Thailand	2008	31003929
ERR273537	Thailand	2008	31003929
ERR425367	USA	1999	31003929
ERR425443	USA	2009	31003929
ERR425447	USA	2009	31003929
ERR425470	USA	2009	31003929
ERR425474	USA	2009	31003929
ERR425475	USA	2009	31003929
ERR425477	USA	2009	31003929
ERR425484	USA	2009	31003929
ERR425490	USA	2009	31003929
ERR425493	USA	2009	31003929
ERR425495	USA	2009	31003929
ERR425529	Peru	2011	31003929
ERR433544	USA	1998	31003929
ERR433627	USA	2009	31003929
ERR433630	USA	2009	31003929
ERR433639	USA	2009	31003929
ERR433651	USA	2009	31003929
ERR433653	USA	2009	31003929
ERR433672	Peru	2007	31003929
ERR433691	Peru	2010	31003929
ERR433693	Peru	2011	31003929
ERR433694	Peru	2011	31003929
ERR433698	USA	2009	31003929
ERR433706	USA	2009	31003929
ERR433707	USA	2009	31003929
ERR433718	USA	2009	31003929
ERR433858	Peru	2010	31003929
ERR433866	Peru	2009	31003929
ERR433870	Peru	2009	31003929
ERR433874	Peru	2008	31003929
ERR433875	Peru	2008	31003929
ERR433880	Peru	2007	31003929
ERR433911	USA	2009	31003929
ERR433914	USA	2009	31003929
ERR433918	USA	2009	31003929
ERR433919	USA	2009	31003929
ERR433920	USA	2009	31003929
ERR433929	USA	2009	31003929
ERR433967	USA	2009	31003929
ERR433977	USA	2009	31003929
ERR433991	USA	2009	31003929
ERR433992	USA	2009	31003929
ERR434017	USA	2009	31003929
ERR434022	Peru	2006	31003929
ERR434026	Peru	2006	31003929
ERR434038	Peru	2008	31003929
ERR449167	USA	1999	31003929
ERR460197	The Gambia	1996	31003929
ERR460201	USA	2009	31003929
ERR461115	Netherlands	2008	31003929
ERR461585	Netherlands	2011	31003929
ERR490705	South Africa	2012	31003929
ERR490707	South Africa	2012	31003929
ERR490719	South Africa	2012	31003929
ERR490749	South Africa	2012	31003929
ERR490764	South Africa	2012	31003929
ERR490767	South Africa	2012	31003929
ERR490787	South Africa	2012	31003929
ERR490790	South Africa	2012	31003929
ERR501476	USA	2009	31003929
ERR505466	Peru	2011	31003929
ERR505469	Peru	2011	31003929
ERR505472	Peru	2011	31003929
ERR505503	Peru	2007	31003929
ERR505506	Peru	2007	31003929
ERR505507	Peru	2007	31003929
ERR505509	Peru	2007	31003929
ERR505510	Peru	2007	31003929
ERR505517	Peru	2007	31003929
ERR505546	Peru	2007	31003929
ERR505590	Peru	2008	31003929
ERR505593	Peru	2008	31003929
ERR505676	Peru	2008	31003929
ERR505679	Peru	2008	31003929
ERR505726	Peru	2009	31003929
ERR505730	USA	2009	31003929
ERR505732	USA	2009	31003929
ERR505733	USA	2009	31003929
ERR505744	USA	2009	31003929
ERR505748	USA	2009	31003929
ERR505753	USA	2009	31003929
ERR505766	USA	2009	31003929
ERR505771	USA	2009	31003929
ERR505774	USA	2009	31003929
ERR505778	USA	2009	31003929
ERR505779	USA	2009	31003929
ERR505782	USA	2009	31003929
ERR505786	USA	2009	31003929
ERR505791	USA	2009	31003929
ERR505794	USA	2009	31003929
ERR505800	USA	2009	31003929
ERR505801	USA	2009	31003929
ERR505803	USA	2009	31003929
ERR505835	USA	1998	31003929
ERR505847	USA	2009	31003929
ERR505904	South Africa	2012	31003929
ERR505930	South Africa	2012	31003929
ERR505943	South Africa	2012	31003929
ERR505946	South Africa	2012	31003929
ERR505951	South Africa	2012	31003929
ERR505958	South Africa	2012	31003929
ERR505967	South Africa	2012	31003929
ERR505976	South Africa	2012	31003929
ERR505992	USA	2009	31003929
ERR505993	USA	2009	31003929
ERR505994	USA	2009	31003929
ERR506019	USA	2009	31003929
ERR506022	USA	2009	31003929
ERR506024	USA	2009	31003929
ERR506028	USA	2009	31003929
ERR506035	USA	2009	31003929
ERR506039	USA	2009	31003929
ERR506048	USA	2009	31003929
ERR506057	USA	2009	31003929
ERR564005	Netherlands	2009	31003929
ERR568452	South Africa	2005	31003929
ERR568454	South Africa	2005	31003929
ERR568457	South Africa	2005	31003929
ERR568531	South Africa	2005	31003929
ERR568541	South Africa	2005	31003929
ERR568556	South Africa	2005	31003929
ERR568688	South Africa	2005	31003929
ERR568691	South Africa	2005	31003929
ERR568692	South Africa	2006	31003929
ERR568708	South Africa	2006	31003929
ERR568762	USA	2009	31003929
ERR570379	South Africa	2006	31003929
ERR570446	South Africa	2005	31003929
ERR570456	South Africa	2005	31003929
ERR570468	South Africa	2005	31003929
ERR570471	South Africa	2005	31003929
ERR570477	South Africa	2005	31003929
ERR577969	Peru	2008	31003929
ERR577979	Peru	2008	31003929
ERR578022	USA	2009	31003929
ERR578023	USA	2009	31003929
ERR586316	USA	2009	31003929
ERR586317	USA	2009	31003929
ERR586326	Peru	2008	31003929
ERR586377	Peru	2008	31003929
ERR586378	Peru	2008	31003929
ERR586414	USA	2009	31003929
ERR586415	USA	2009	31003929
ERR586420	USA	2009	31003929
ERR586444	USA	2009	31003929
ERR586445	USA	2009	31003929
ERR586448	USA	2009	31003929
ERR586456	USA	2009	31003929
ERR596386	USA	2012	31003929
ERR596418	USA	2012	31003929
ERR600106	USA	2009	31003929
ERR600156	USA	2012	31003929
ERR600159	USA	2012	31003929
ERR600161	USA	2012	31003929
ERR600196	USA	2012	31003929
ERR600197	USA	2012	31003929
ERR600200	USA	2012	31003929
ERR600215	USA	2012	31003929
ERR600222	USA	2012	31003929
ERR600235	USA	2012	31003929
ERR600237	USA	2012	31003929
ERR600282	USA	2012	31003929
ERR600302	USA	2004	31003929
ERR600308	USA	2005	31003929
ERR600350	South Africa	2007	31003929
ERR600359	South Africa	2006	31003929
ERR600415	South Africa	2007	31003929
ERR600463	South Africa	2007	31003929
ERR600469	South Africa	2007	31003929
ERR600470	South Africa	2007	31003929
ERR600521	South Africa	2009	31003929
ERR600523	South Africa	2007	31003929
ERR600525	South Africa	2007	31003929
ERR600551	South Africa	2009	31003929
ERR632889	South Africa	2006	31003929
ERR632953	South Africa	2006	31003929
ERR633001	South Africa	2009	31003929
ERR633002	South Africa	2009	31003929
ERR633012	South Africa	2009	31003929
ERR633070	South Africa	2009	31003929
ERR633086	South Africa	2009	31003929
ERR633087	South Africa	2010	31003929
ERR646569	South Africa	2006	31003929
ERR646576	South Africa	2006	31003929
ERR646604	South Africa	2007	31003929
ERR662296	Peru	2008	31003929
ERR662349	USA	2012	31003929
ERR662360	USA	2012	31003929
ERR662361	USA	2012	31003929
ERR662363	USA	2012	31003929
ERR662421	USA	2012	31003929
ERR662422	USA	2012	31003929
ERR662446	USA	2012	31003929
ERR701785	South Africa	2008	31003929
ERR714190	The Gambia	2013	31003929
ERR714282	The Gambia	2010	31003929
ERR714421	The Gambia	2007	31003929
ERR714458	South Africa	2008	31003929
ERR714498	South Africa	2008	31003929
ERR714533	South Africa	2006	31003929
ERR714542	South Africa	2008	31003929
ERR714544	South Africa	2008	31003929
ERR714606	South Africa	2008	31003929
ERR714693	South Africa	2010	31003929
ERR714697	South Africa	2010	31003929
ERR716187	Netherlands	1989	31003929
ERR730372	Ghana	2010	31003929
ERR730475	The Gambia	2009	31003929
ERR730503	Senegal	2011	31003929
ERR730531	South Africa	2007	31003929
ERR730532	South Africa	2007	31003929
ERR730568	South Africa	2007	31003929
ERR730600	South Africa	2007	31003929
ERR730724	South Africa	2009	31003929
ERR730745	South Africa	2009	31003929
ERR730774	South Africa	2010	31003929
ERR730802	South Africa	2010	31003929
ERR730804	South Africa	2010	31003929
ERR730807	South Africa	2010	31003929
ERR730848	South Africa	2010	31003929
ERR730875	South Africa	2011	31003929
ERR730899	South Africa	2011	31003929
ERR730944	South Africa	2010	31003929
ERR736901	South Africa	2008	31003929
ERR742335	USA	2012	31003929
ERR742373	USA	2006	31003929
ERR742377	USA	2006	31003929
ERR742387	USA	2007	31003929
ERR742392	USA	2007	31003929
ERR742396	USA	2008	31003929
ERR742406	USA	2008	31003929
ERR742407	USA	2008	31003929
ERR742409	USA	2008	31003929
ERR742411	USA	2008	31003929
ERR742447	USA	2004	31003929
ERR742451	USA	2004	31003929
ERR742471	USA	2008	31003929
ERR742488	USA	2005	31003929
ERR742498	USA	2006	31003929
ERR742508	USA	2008	31003929
ERR742510	USA	2007	31003929
ERR742511	USA	2008	31003929
ERR742513	USA	2001	31003929
ERR742545	USA	2008	31003929
ERR742572	USA	2006	31003929
ERR742615	USA	2009	31003929
ERR742616	USA	2009	31003929
ERR742626	USA	2009	31003929
ERR742628	USA	2009	31003929
ERR751156	Trinidad and Tobago	2007	31003929
ERR751167	Trinidad and Tobago	2013	31003929
ERR751168	Trinidad and Tobago	2011	31003929
ERR751169	Trinidad and Tobago	2011	31003929
ERR773934	South Africa	2007	31003929
ERR773997	South Africa	2009	31003929
ERR774002	South Africa	2011	31003929
ERR774127	South Africa	2013	31003929
ERR774189	South Africa	2013	31003929
ERR774351	South Africa	2011	31003929
ERR774354	South Africa	2013	31003929
ERR774501	South Africa	2013	31003929
ERR774553	South Africa	2013	31003929
ERR774704	Malawi	2014	31003929
ERR774726	Malawi	2014	31003929
ERR845750	USA	2005	31003929
ERR862282	The Gambia	2009	31003929
ERR862314	The Gambia	2009	31003929
ERR862317	The Gambia	2009	31003929
ERR870044	The Gambia	2009	31003929
ERR870080	The Gambia	2009	31003929
ERR870089	The Gambia	1996	31003929
ERR870149	The Gambia	2009	31003929
ERR870152	The Gambia	2009	31003929
ERR870163	The Gambia	2009	31003929
ERR870290	The Gambia	2009	31003929
ERR870293	The Gambia	2009	31003929
ERR876468	USA	1999	31003929
ERR876480	USA	1999	31003929
ERR876572	Slovenia	2012	31003929
ERR876591	Slovenia	2013	31003929
ERR876683	Trinidad and Tobago	2013	31003929
ERR876688	Trinidad and Tobago	2011	31003929
ERR876770	Poland	2007	31003929
ERR876787	Poland	2008	31003929
ERR884348	Poland	2010	31003929
ERR884354	Poland	2010	31003929
ERR884359	Poland	2010	31003929
ERR884365	Poland	2010	31003929
ERR884370	Poland	2010	31003929
ERR884371	Poland	2010	31003929
ERR884379	Poland	2011	31003929
ERR884382	Poland	2011	31003929
ERR884394	Poland	2011	31003929
ERR884406	Poland	2012	31003929
ERR884420	Poland	2012	31003929
ERR884448	Poland	2013	31003929
ERR884457	Poland	2013	31003929
ERR884460	Poland	2013	31003929
ERR884461	Poland	2013	31003929
ERR884467	Poland	2013	31003929
ERR884468	Poland	2013	31003929
ERR884472	Poland	2013	31003929
ERR900684	South Africa	2009	31003929
ERR909140	South Africa	2011	31003929
ERR909156	South Africa	2011	31003929
ERR909158	South Africa	2013	31003929
ERR909167	South Africa	2011	31003929
ERR909175	South Africa	2011	31003929
ERR909201	South Africa	2011	31003929
ERR913252	The Gambia	2009	31003929
ERR913496	South Africa	2011	31003929
ERR913523	South Africa	2009	31003929
ERR913534	South Africa	2011	31003929
ERR956280	Malaysia	2001	31003929
ERR956282	Malaysia	2007	31003929
ERR956283	Malaysia	2006	31003929
ERR956287	Malaysia	2000	31003929
ERR984248	The Gambia	2009	31003929
ERR984257	The Gambia	2009	31003929
NC_012469.1	Taiwan	1997	Reference sequence
MCGY00000000	China	2012	29765237
NAOB00000000	China	2012	29765237
NAOC00000000	China	2013	29765237
NAOE00000000	China	2012	29765237
NAOI00000000	China	2013	29765237
NAOK00000000	China	2012	29765237
NAOM00000000	China	2012	29765237
SRR12887642	South_Korea	2008	33920171
SRR12887643	South_Korea	2007	33920171
SRR12887644	South_Korea	2007	33920171
SRR12887645	South_Korea	2006	33920171
SRR12887646	South_Korea	2006	33920171
SRR12887647	South_Korea	2005	33920171
SRR12887648	South_Korea	2005	33920171
SRR12887649	South_Korea	2015	33920171
SRR12887650	South_Korea	2015	33920171
SRR12887651	South_Korea	2014	33920171
SRR12887652	South_Korea	2014	33920171
SRR12887653	South_Korea	2013	33920171
SRR12887654	South_Korea	2004	33920171
SRR12887655	South_Korea	2013	33920171
SRR12887656	South_Korea	2012	33920171
SRR12887657	South_Korea	2012	33920171
SRR12887658	South_Korea	2011	33920171
SRR12887659	South_Korea	2011	33920171
SRR12887660	South_Korea	2010	33920171
SRR12887661	South_Korea	2010	33920171
SRR12887662	South_Korea	2009	33920171
SRR12887663	South_Korea	2009	33920171
SRR12887664	South_Korea	2008	33920171
SRR12887665	South_Korea	2004	33920171
SRR12887666	South_Korea	1999	33920171
DRR228230	Myanmar	2018	33565958
DRR228232	Myanmar	2018	33565958
DRR228233	Myanmar	2018	33565958
DRR228241	Myanmar	2018	33565958
DRR228244	Myanmar	2018	33565958
DRR228245	Myanmar	2018	33565958
DRR228250	Myanmar	2018	33565958
DRR228255	Myanmar	2018	33565958
DRR228271	Myanmar	2018	33565958
DRR228284	Myanmar	2018	33565958
DRR228288	Myanmar	2019	33565958
SRR12522623	Canada	2007	PRJNA646269
SRR12584062	Canada	2010	PRJNA646269
SRR12594421	Canada	2012	PRJNA646269
SRR12594456	Canada	2012	PRJNA646269
SRR12595126	Canada	2008	PRJNA646269
SRR12595130	Canada	2008	PRJNA646269
SRR12606959	Canada	2015	PRJNA646269
SRR12607119	Canada	2015	PRJNA646269
SRR12607163	Canada	2016	PRJNA646269
SRR12607617	Canada	2016	PRJNA646269
